# Supplementary material for: Diverse patterns of correspondence between protist metabarcodes and protist metagenome-assembled genomes
Source: PLoS One. 2024 Jun 6;19(6):e0303697. doi: 10.1371/journal.pone.0303697 (PMC11156365; doi:10.1371/journal.pone.0303697)
Supplement: S2 File — (ZIP) [file pone.0303697.s002.zip]

Archive with 12 entries (12 files):
- S1_fig.pdf
- S1_table.pdf
- S2_fig.pdf
- S2_table.pdf
- S3_fig.pdf
- S4_fig.pdf
- S5_fig.pdf
- S6_fig.pdf
- S7_fig.pdf
- S8_fig.pdf
- S9_fig.pdf
- S10_fig.pdf
